# Supplementary material for: Ionomic Combined with Transcriptomic and Metabolomic Analyses to Explore the Mechanism Underlying the Effect of Melatonin in Relieving Nutrient Stress in Apple
Source: Int J Mol Sci. 2022 Aug 30;23(17):9855. doi: 10.3390/ijms23179855 (PMC9456084; doi:10.3390/ijms23179855)
Supplement: Supplementary file 1 [file ijms-23-09855-s001.zip]

Archive with 1 entries (1 files):
- ijms-1814653-supplementary.pdf
